# Supplementary material for: The Role of Mycorrhizal Fungi in the Inter and Intraspecific Competition of Nicotiana glauca and Vachellia gerrardii
Source: Plants (Basel). 2025 Mar 10;14(6):858. doi: 10.3390/plants14060858 (PMC11945343; doi:10.3390/plants14060858)
Supplement: Supplementary file 1 [file plants-14-00858-s001.zip]

Archive with 1 entries (1 files):
- plants-3489395-supplementary.pdf
